# Supplementary material for: Development of a prediction model for the acquisition of extended spectrum beta-lactam-resistant organisms in U.S. international travellers
Source: J Travel Med. 2023 Mar 2;30(6):taad028. doi: 10.1093/jtm/taad028 (PMC10628771; doi:10.1093/jtm/taad028)
Supplement: Supplemental_tables_taad028 [file supplemental_tables_taad028.xlsx]

## Sheet: S1. GDP-PPP Values
Supplementary Table 1. GDP-PPP
Country	GDP (USD)
Afghanistan	2072.43
Albania	13289
Algeria	11709.8
Angola	7000.99
Antigua and Barbuda	20539.7
Argentina	22195.1
Armenia	12671
Aruba	NA
Australia	50159.4
Austria	55530.3
Azerbaijan	14509
Bahamas	35897
Bahrain	45987.1
Bangladesh	4518.92
Barbados	15533.9
Belarus	19128.6
Belgium	51676
Belize	7176.27
Benin	3243.59
Bermuda	NA
Bhutan	11412.3
Bolivia	8449.52
Bosnia and Herzegovina	14640.3
Botswana	17604.3
Brazil	14805.2
British Virgin Islands	NA
Brunei	61903.3
Bulgaria	22652.9
Burkina Faso	2132.1
Burundi	780.997
Cambodia	4171.81
Cameroon	3643.74
Canada	48752.5
Cape Verde	6769.45
Caribbean Netherlands	NA
Central African Republic	936.817
Chad	1623.1
Chile	24738.2
China	15522.2
Colombia	14607.2
Comoros	3107.73
Congo	3946.39
Congo, the Democratic Republic of the	1082.18
Costa Rica	20648.1
Croatia	27796.1
Cuba	NA
Curacao	NA
Cyprus	38843.8
Czech Republic	40159.9
Denmark	57105.7
Djibouti	5293.59
Dominica	11582.3
Dominican Republic	17622.1
Ecuador	11447.9
Egypt	11742.9
El Salvador	8596.11
Equatorial Guinea	20222.4
Estonia	35794.9
Ethiopia	2158.54
Fiji	13220.9
Finland	48981.2
France	45935
Gabon	15032.9
Gambia	2189.24
Georgia	14306
Germany	53614.6
Ghana	5270.39
Greece	29026
Grenada	16422.6
Guatemala	8616.55
Guinea	2509.85
Guinea-Bissau	1917.96
Guyana	13884.1
Haiti	3004.91
Honduras	5585.06
Hong Kong	NA
Hungary	31249.9
Iceland	56527.8
India	6430.07
Indonesia	11492
Iran, Islamic Republic of	13674.4
Iraq	10303.6
Ireland	83661.5
Israel	40154.9
Italy	42264.5
Ivory Coast	5120.66
Jamaica	9634.99
Japan	41205.9
Jordan	10111.2
Kazakhstan	25806.8
Kenya	4190.29
Kiribati	2306.84
Kuwait	49798.4
Kyrgyzstan	5086.01
Lao People's Democratic Republic	7666.23
Latvia	30036.3
Lebanon	14977.1
Lesotho	2686.86
Liberia	1468.81
Lithuania	35706.6
Luxembourg	115787
Macao	NA
Macedonia, the former Yugoslav Republic of	16381.9
Madagascar	1620.28
Malawi	1425
Malaysia	27575.7
Maldives	17767.9
Mali	2306.59
Malta	43284
Marshall Islands	3835.69
Mauritania	5122.9
Mauritius	21846.8
Mexico	19716.7
Micronesia, Federated States of	3505.28
Moldova, Republic of	12299.2
Mongolia	11838.9
Montenegro	20667.9
Morocco	7440.64
Mozambique	1320.06
Myanmar	4894.57
Nepal	3709.57
Netherlands	56795.2
New Zealand	43099.4
Nicaragua	5763.54
Niger	1216.17
Nigeria	5248.66
Norway	64848.8
Oman	28866.6
Pakistan	4719.99
Panama	29914
Papua New Guinea	4316.23
Paraguay	12786
Peru	12576.9
Philippines	8445.46
Poland	31756.3
Portugal	34190.4
Qatar	90359.1
Romania	28981.6
Russia	27227.7
Rwanda	2106.44
Saint Lucia	14782
Saint Vincent and the Grenadines	12650
Samoa	6512.37
Sao Tome and Principe	4076.09
Saudi Arabia	47447.4
Senegal	3330.74
Serbia	17673.1
Seychelles	27061.5
Sierra Leone	1694.71
Singapore	97289.7
Slovakia	31126.4
Slovenia	38028.9
Solomon Islands	2673.54
South Africa	12665.9
South Korea	41774.4
Spain	39611.1
Sri Lanka	12965.1
Sudan	4377.36
Suriname	17933.2
Swaziland	8735.81
Sweden	53112.7
Switzerland	70676.2
Tajikistan	3491.29
Tanzania, United Republic of	2643.06
Thailand	18007.9
Timor-Leste	3291.93
Togo	2102.51
Tonga	6469.01
Trinidad and Tobago	26312.9
Tunisia	10691.8
Turkey	27561.3
Turkmenistan	14866.2
Uganda	2181.64
Ukraine	12412.1
United Arab Emirates	67421.6
United Kingdom	46094.1
United States	62003.7
Uruguay	23170.9
Uzbekistan	6915.73
Vanuatu	3066.44
Vietnam	7705.68
Virgin Islands	NA
Zambia	3512.52
Zimbabwe	3110.82

## Sheet: S2. EPI rankings
Supplementary Table 2. Yale EPI Rankings
Country	Waste Management Ranking	Water and Sanitation Ranking
Afghanistan	133	127
Albania	133	69
Algeria	18	72
Angola	133	161
Antigua and Barbuda	42	82
Argentina	73	46
Armenia	133	60
Aruba	NA	NA
Australia	40	25
Austria	12	18
Azerbaijan	133	97
Bahamas	133	68
Bahrain	59	61
Bangladesh	117	129
Barbados	50	78
Belarus	37	52
Belgium	10	20
Belize	100	105
Benin	113	158
Bermuda	NA	NA
Bhutan	61	122
Bolivia	87	108
Bosnia and Herzegovina	91	50
Botswana	130	136
Brazil	51	96
British Virgin Islands	NA	NA
Brunei	77	27
Bulgaria	30	37
Burkina Faso	109	169
Burundi	133	175
Cambodia	133	118
Cameroon	109	169
Canada	27	24
Cape Verde	133	113
Caribbean Netherlands	NA	NA
Central African Republic	133	179
Chad	133	179
Chile	53	38
China	66	54
Colombia	1	63
Comoros	133	151
Congo	133	152
Congo, the Democratic Republic of the	121	157
Costa Rica	54	42
Croatia	35	36
Cuba	NA	NA
Curacao	NA	NA
Cyprus	37	19
Czech Republic	21	30
Denmark	3	13
Djibouti	133	142
Dominica	55	90
Dominican Republic	114	111
Ecuador	65	81
Egypt	102	112
El Salvador	63	106
Equatorial Guinea	133	119
Estonia	43	49
Ethiopia	133	166
Fiji	80	117
Finland	9	1
France	16	16
Gabon	133	128
Gambia	133	140
Georgia	133	79
Germany	8	8
Ghana	133	136
Greece	31	11
Grenada	36	93
Guatemala	101	126
Guinea	123	165
Guinea-Bissau	133	172
Guyana	74	115
Haiti	128	153
Honduras	79	121
Hong Kong	NA	NA
Hungary	22	48
Iceland	26	1
India	103	139
Indonesia	68	125
Iran, Islamic Republic of	97	70
Iraq	133	84
Ireland	32	13
Israel	47	22
Italy	29	11
Ivory Coast	125	145
Jamaica	85	86
Japan	25	17
Jordan	76	47
Kazakhstan	124	66
Kenya	115	155
Kiribati	133	149
Kuwait	133	39
Kyrgyzstan	133	97
Lao People's Democratic Republic	98	131
Latvia	56	56
Lebanon	56	53
Lesotho	133	171
Liberia	133	167
Lithuania	24	57
Luxembourg	15	9
Macao	NA	NA
Macedonia, the former Yugoslav Republic of	48	51
Madagascar	132	174
Malawi	133	163
Malaysia	33	59
Maldives	111	89
Mali	133	168
Malta	13	7
Marshall Islands	96	120
Mauritania	105	155
Mauritius	7	44
Mexico	44	73
Micronesia, Federated States of	133	113
Moldova, Republic of	104	82
Mongolia	133	102
Montenegro	116	43
Morocco	81	107
Mozambique	130	148
Myanmar	133	124
Nepal	89	130
Netherlands	1	1
New Zealand	49	29
Nicaragua	106	104
Niger	126	178
Nigeria	112	177
Norway	10	1
Oman	133	57
Pakistan	87	144
Panama	78	100
Papua New Guinea	75	150
Paraguay	83	90
Peru	90	103
Philippines	99	110
Poland	19	34
Portugal	20	28
Qatar	60	41
Romania	51	62
Russia	122	65
Rwanda	133	146
Saint Lucia	37	99
Saint Vincent and the Grenadines	46	100
Samoa	67	87
Sao Tome and Principe	133	116
Saudi Arabia	56	55
Senegal	128	160
Serbia	72	44
Seychelles	133	80
Sierra Leone	133	164
Singapore	5	21
Slovakia	34	33
Slovenia	28	31
Solomon Islands	133	153
South Africa	41	133
South Korea	13	23
Spain	23	15
Sri Lanka	119	88
Sudan	64	134
Suriname	133	109
Swaziland	133	162
Sweden	3	10
Switzerland	6	1
Tajikistan	133	123
Tanzania, United Republic of	133	141
Thailand	84	63
Timor-Leste	133	132
Togo	126	176
Tonga	92	95
Trinidad and Tobago	108	71
Tunisia	81	75
Turkey	70	75
Turkmenistan	62	92
Uganda	118	143
Ukraine	45	66
United Arab Emirates	93	40
United Kingdom	17	1
United States	71	26
Uruguay	69	35
Uzbekistan	133	77
Vanuatu	86	135
Vietnam	95	74
Virgin Islands	NA	NA
Zambia	133	158
Zimbabwe	107	147

## Sheet: S3. COMBAT Probabilities
Supplementary Table 3. COMBAT Probabilities
Subregion	Probability
Australia and New Zealand	0.059
Central Asia	0.488
Eastern Africa	0.278
Eastern Asia	0.488
Eastern Europe	0.059
Latin America and the Caribbean	0.279
Melanesia	0.059
Micronesia	0.059
Middle Africa	0.278
North America	0.059
Northern Africa	0.42
Northern Europe	0.059
Polynesia	0.059
South America	0.183
South-eastern Asia	0.37
Southern Africa	0.06
Southern Asia	0.751
Southern Europe	0.059
Western Africa	0.189
Western Asia	0.429
Western Europe	0.059

## Sheet: S4. Features in Analysis
Supplementary Table 4. Selected features
Feature Name	Feature Description
antibiotics_for_diarrhea	Antibiotics for diarrhea
bm_return_yn	BM returned to normal after returning home
diarrhea_any	Any diarrhea
H2O.rnk.new	EPI water and sanitation rank
health_care_antibio	Antibiotics during travel, not for diarrhea
intestine	Intestinal disease/disorders
log_gdp	Destination GDP-PPP
mean_temp	Mean temperature experienced while traveling
nage	Age
new_vfr_unhdi	Return to LMIC to visit friends/family
nsex	Sex
pretest_prob	COMBAT probabilities
probiotics	Probiotics before/during travel
q_dest_geo__rural	Rural destination
q_dest_geo__urban	Urban destination
q_purpose__adventure	Travel for adventure
q_purpose__business	Travel for business
q_purpose__leisure	Travel for leisure
q_purpose__mission	Travel on mission
q_purpose__prov_med	Travel to provide medicine
q_purpose__research_edu	Travel for research/education
q_purpose__service	Travel for service
subj_antibiotic	Antibiotics in the year before traveling
travel_companions_yn	Diarrhea in travel companion
trip_duration	Length of trip
who_southeastasia	travel to Southeast Asia
WMG.rnk.new	EPI waste management rankings

## Sheet: S5. All Features Collected
Supplementary Table 5. All features
Number	Feature
1	Age
2	Sex
3	Travel to Africa (WHO)
4	Travel to Americas (WHO)
5	Travel to Southeast Asia (WHO)
6	Travel to Western Pacific (WHO)
7	Travel to Europe (WHO)
8	Travel to Eastern Mediterranean (WHO)
9	Travel for leisure
10	Travel for business
11	Travel to LMIC to return to visits family/friends
12	Travel for adoption
13	Travel to Provide medicine
14	Travel to receive medicine
15	Travel for research
16	Travel for service
17	Travel for mission
18	Travel for military
19	Travel for adventure
20	Travel for gathering
21	Travel for another reason
22	Travel to urban area
23	Travel to rural area
24	From US census region 4
25	Any medical issue
26	Number of medicines
27	Have allergies
28	Have cancer or blood disorder
29	Have porphyria
30	Have thymus disease or history of thymectomy
31	Have endocrine problems
32	Have heart or cardiovascular problems
33	Have immune system problems
34	Have intestinal problems
35	Have joint problems
36	Have kidney problems
37	Have liver problems
38	Have lung problems
39	Have neurological or psychiatric problems
40	Have obgyn problems
41	Have skin problems
42	Have other medical problems
43	Number of medical conditions
44	Currently taking medicines
45	Blood thinning medication(for example, warfarin or aspirin)
46	Medication for mood or anxiety
47	Medication for high blood pressure or heart condition
48	Antibiotic or other antimicrobial
49	Birth control
50	Asthma inhaler
51	Cholesterol lowering medication
52	Thyroid medication
53	Multivitamin
54	Other medication - 1
55	Other medication - 2
56	Other medication - 3
57	Other medication - 4
58	Other medication - 5
59	Other medication - 6
60	Number of drug allergies
61	Taking anti-malarials
62	Taking medicine for traveler's diarrhea
63	Taking medicine for altitude sickness
64	Taking antivirals
65	Taking anti-flu medicines
66	Hep A vaccine
67	Hep B vaccine
68	HPV vaccine
69	Flu vaccine
70	Japanese encephalitis vaccine required
71	Japanese encephalitis vaccine
72	MMR vaccine
73	Meningitis vaccine
74	Pneumococcal vaccine
75	Polio vaccine
76	Rabies vaccine
77	Tetanus vaccine
78	Typhoid vaccine
79	Typhoid injected vaccine
80	Typhoid oral vaccine
81	Varicella vaccine
82	Zoster vaccine
83	Yellow fever vaccine required
84	Yellow fever vaccine
85	Cholera vaccine
86	HIB vaccine
87	gglobvaccine
88	Rotavirus vaccine
89	Other Vaccine
90	COMBAT Probability
91	Mean Temperature
92	Mean GDP PPP
93	Mean Temperature
94	Any antibiotics a year before travel
95	Azithromycin antibiotics a year before travel
96	Ciprofloxicin antibiotics a year before travel
97	Rifaximine antibiotics a year before travel
98	Doxycycline antibiotics a year before travel
99	Minocycline antibiotics a year before travel
100	Metronidazole antibiotics a year before travel
101	Cotrimoxazole antibiotics a year before travel
102	Penicillins antibiotics a year before travel
103	Cephalosporin antibiotics a year before travel
104	Any other antibiotics a year before travel
105	Intravenous antibiotics
106	Length of time taking each antibiotic
107	Regularly take proton pump inhibitor
108	Regularly take H2 blocker
109	Regularly take antacid
110	Regularly take probiotic
111	Regularly take bismuth subsalicylate
112	Number of countries visited
113	Animals encountered on trip
114	Hospitalized within the last year
115	Hospitalized outside US within the last year
116	Exposed to farm
117	Have pets
118	diarrhea_yn
119	days_diarrhea
120	diarrhea_con_epis
121	diarrhea_country
122	diarrhea_distress
123	diarrhea_incapac
124	diarrhea_blood
125	diarrhea_fever
126	diarrhea_missed_activ
127	diarrhea_number
128	diarrhea_mild
129	treatment_diarrhea___1
130	treatment_diarrhea___2
131	treatment_diarrhea___3
132	treatment_diarrhea___4
133	treatment_diarrhea___5
134	treatment_diarrhea___6
135	treatment_diarrhea___7
136	treatment_diarrhea___8
137	treatment_diarrhea___91
138	treatment_diarrhea___99
139	treatment_diarrhea___0
140	antibiotic_other
141	natural_other
142	diarrhea_med_other
143	treatment_obtained___1
144	treatment_obtained___2
145	treatment_obtained___99
146	treatment_obtained_country
147	tx_obtained_other
148	med_tx_seek_yn
149	medical_attention_location___1
150	medical_attention_location___2
151	medical_attention_location___3
152	medical_attention_location___4
153	medical_attention_location___99
154	outpatient_setting
155	inpatient_setting
156	other_med_tx_setting
157	bm_return_yn
158	travel_companions_yn
159	health_care_tx
160	other_tx_reason
161	other_tx_setting
162	other_tx_treatment
163	health_care_antibio
164	antibiotics_other
165	antibiotics_us
166	antibiotics_overseas
167	antibiotics_country_bought
168	malaria_yn
169	malaria_med
170	esbl_acq
171	countries_documented
172	diarrhea_on_trip
173	diarrhea_during_return
174	diarrhea_after_return
175	trip_duration
176	antibiotics_for_diarrhea
177	initial_status
178	any_pH
179	diarrhea_any
180	Bowel prep within the last year
181	Do you eat dairy
182	Do you eat poultry
183	Do you eat beef
184	Do you eat pork
185	Do you eat fish
186	Do you eat other meat
187	Do you eat eggs
188	Do you live with someone who traveled internationally within the last year
189	Have you traveled internationally within the last year
190	Drank unpurified tap water
191	Ate food from street vendor
192	Ate at home of family or friend
193	Ate uncooked vegetables
194	Ate raw/undercooked red meat
195	Ate raw/undercooked fish
196	Ate unpeeled fruit
197	Drank raw fruit juice or smoothies
198	Went in lake/river
199	Went in stream or spring
200	Went into pool
201	Went into waterpark, hottub or fountain
202	Went into ocean
203	Worked while traveling
204	Visited healthcare facility while traveling
205	Visited farm, petting zoo or household with animals present
206	Did you have Diarrhea (3 or more loose stools in 24 hours) during trip or within 3 days of return
207	Did diarrhea begin during trip, during return or after return
208	How many days of diarrhea
209	Was diarrhea continual or episodic
210	Country of diarrhea
211	Was diarrhea distressful
212	Was diarrhea incapacitating
213	Was diarrhea bloody
214	Was diarrhea associated with fever
215	Did you miss activities due to diarrhea
216	Greatest number of episodes of diarrhea in one day
217	Did you have mild diarrhea (less than 3 loose stools in 24 hours)
218	Ciprofloxicin for diarrhea
219	Azithromycin for diarrhea
220	Rifaximine for diarrhea
221	Other antibiotics for diarrhea
222	Imodium for diarrhea
223	Lomotil for diarrhea
224	Pepto-Bismol for diarrhea
225	Oral rehydration salts/Pedialyte for diarrhea
226	Natural products for diarrhea
227	Other medicine for diarrhea
228	No treatment for diarrhea
229	Where was treatment for diarrhea obtained
230	Do you still have diarrhea
231	Did travel companion have diarrhea
232	Did you have any diarrhea (mild or traditional)
233	Did you seek medical attention for diarrhea
234	Did you take antibiotics for non diarrheal reasons during travel
235	Trip departure date
236	Trip return date
237	Country names and durations

## Sheet: S6. Logistic Regression Results
Supplementary Table 6. Logistic regression results
Table 6a. 10 feature model
Feature	Regression Coefficient	Standard Error	Z Value	P Value
Intercept	-0.31	0.4602	-0.674	0.50059
Antibiotics for diarrhea	1.0504	0.3589	2.927	0.003423
Travel for research/education	1.082	0.3735	2.897	0.003768
Waste management ranking	0.4183	0.1116	3.748	0.000178
Probiotics	-0.7239	0.3706	-1.953	0.050776
Any diarrhea	0.4702	0.2166	2.171	0.029956
Regional probability	0.3578	0.1023	3.498	0.00047
Rural destination	-0.3871	0.2252	-1.719	0.08567
Sex	0.4678	0.2037	2.297	0.021629
BM returned to normal after returning home	-0.5903	0.4015	-1.47	0.141483
Return to LMIC to visit friends/family	0.6002	0.4312	1.392	0.163902
Table 6b. 4 feature model
Feature	Regression Coefficient	Standard Error	Z Value	P Value
Intercept	-0.90532	0.14178	-6.385	1.71e-10
Antibiotics for diarrhea	1.08844	0.3494	3.115	0.001838
Waste management ranking	0.47013	0.10556	4.454	8.44e-06
Regional probability	0.36995	0.09665	3.828	0.000129
Any diarrhea	0.48693	0.20171	2.414	0.015776
